# Supplementary material for: Walking Speed is the Sole Determinant Criterion of Sarcopenia of Mild Cognitive Impairment in Japanese Elderly Patients with Type 2 Diabetes Mellitus
Source: J Clin Med. 2020 Jul 6;9(7):2133. doi: 10.3390/jcm9072133 (PMC7408848; doi:10.3390/jcm9072133)
Supplement: Supplementary file 1 [file jcm-09-02133-s001.zip]

Archive with 4 entries (4 files):
- S1.tif
- __MACOSX/._S1.tif
- S2.pdf
- __MACOSX/._S2.pdf
